# Supplementary material for: Correction: Clinical Classification of Cancer Cachexia: Phenotypic Correlates in Human Skeletal Muscle
Source: PLoS One. 2024 Dec 2;19(12):e0314953. doi: 10.1371/journal.pone.0314953 (PMC11611210; doi:10.1371/journal.pone.0314953)
Supplement: S2 File — (XLSX) [file pone.0314953.s003.xlsx]

## Sheet: Sheet1
Patient	WL 5%	WL 10%	CRP <10	Beclin	Beclin (251 - value)	Beclin / atubulin	ATG5	ATG5 (251 - value)	ATG5 / atubulin	ATG12	ATG 12 (251 - value)	ATG12 / atubulin	ATG7	ATG7 (251 - value)	ATG7 / atubulin	PSMAD3	PSMAD3 (251 - value)	PSMAD3 / atubulin	SMAD3	SMAD3 (251 - value)	SMAD3 / atubulin	aTubulin	atubulin (251 - value)	psmad/smad	Gelsolin	Gelsolin (251 - value)	Gelsolin / atubulin	aTubulin	atubulin (251 - value)		pNFKB	pNFKB (251 - value)	PNFKB / atubulin	aTubulin	atubulin (251 - value)
1	N	N	N	106.364	144.636	0.684697	82.268	168.732	0.798765	40.205	210.795	0.997889	8.467	242.533	1.14813	41.522	209.478	0.991654	70.502	180.498	0.854465	39.759	211.241	1.16056	50.528	200.472	0.963164	42.861	208.139		56.816	194.184	1.10961	75.998	175.002
2	Y	N	Y	83.353	167.647	0.733903	108.308	142.692	0.624659	81.082	169.918	0.743845	106.905	144.095	0.6308	86.315	164.685	0.720937	31.845	219.155	0.959388	22.568	228.432	0.751454	26.324	224.676	0.999	26.099	224.901		80.609	170.391	0.913346	64.443	186.557
3	Y	Y	Y	61.442	189.558	0.862545	91.055	159.945	0.727797	34.961	216.039	0.983041	101.356	149.644	0.680924	49.615	201.385	0.916361	13.14	237.86	1.08233	31.234	219.766	0.846653	11.606	239.394	1.10551	34.454	216.546		65.498	185.502	1.03115	71.101	179.899
4	N	N	Y	129.084	121.916	0.605445	131.914	119.086	0.591391	72.528	178.472	0.886307	125.674	125.326	0.622379	132.709	118.291	0.587443	100.422	150.578	0.747783	49.634	201.366	0.78558	137.356	113.644	0.572001	52.322	198.678		97.748	153.252	0.895054	79.779	171.221
5	C	C	C	107.064	143.936	0.616946	116.603	134.397	0.57606	101.561	149.439	0.640533	78.247	172.753	0.740463	71.789	179.211	0.768144	23.291	227.709	0.976018	17.696	233.304	0.787018	57.371	193.629	0.851001	23.469	227.531		87.972	163.028	0.859404	61.301	189.699
6	N	N	Y	92.816	158.184	0.66692	96.289	154.711	0.652277	11.955	239.045	1.00784	33.137	217.863	0.918532	12.12	238.88	1.00714	87.918	163.082	0.68757	13.814	237.186	1.46478	11.502	239.498	1.01841	15.832	235.168		59.065	191.935	0.967512	52.62	198.38
7	Y	Y	N	51.322	199.678	0.834607	39.661	211.339	0.883347	11.929	239.071	0.99926	12.321	238.679	0.997622	8.322	242.678	1.01434	95.003	155.997	0.652031	11.752	239.248	1.55566	25.062	225.938	0.952746	13.856	237.144		26.387	224.613	1.11823	50.135	200.865
8	N	N	Y	56.352	194.648	0.792699	47.115	203.885	0.830316	35.495	215.505	0.877638	34.318	216.682	0.882432	4.815	246.185	1.00258	79.883	171.117	0.696869	5.449	245.551	1.43869	39.411	211.589	0.869491	7.652	243.348		43.158	207.842	0.975308	37.896	213.104
9	N	N	N	41.437	209.563	0.854637	89.243	161.757	0.659675	53.84	197.16	0.804055	29.047	221.953	0.905166	30.854	220.146	0.897797	82.003	168.997	0.689201	5.793	245.207	1.30266	58.801	192.199	0.787262	6.864	244.136		47.457	203.543	0.951207	37.016	213.984
10	C	C	C	86.208	164.792	0.715952	84.052	166.948	0.725318	40.615	210.385	0.914034	100.95	150.05	0.651904	61.774	189.226	0.822107	36.428	214.572	0.932225	20.828	230.172	0.881876	30.498	220.502	0.970558	23.809	227.191		66.21	184.79	0.957948	58.098	192.902
11	N	N	N	43.194	207.806	0.911522	50.43	200.57	0.879782	13.731	237.269	1.04076	14.776	236.224	1.03617	113.405	137.595	0.603548	70.242	180.758	0.792878	23.023	227.977	0.761211	94.8	156.2	0.699595	27.728	223.272		52.631	198.369	1.05492	62.959	188.041
12	N	N	N	30.806	220.194	0.910675	30.918	220.082	0.910212	11.503	239.497	0.990508	10.14	240.86	0.996145	0.975	250.025	1.03405	9.038	241.962	1.0007	9.208	241.792	1.03332	23.685	227.315	0.944721	10.384	240.616		35.151	215.849	0.986008	32.088	218.912
13	Y	Y	N	36.369	214.631	0.923045	48.856	202.144	0.869343	13.615	237.385	1.0209	3.663	247.337	1.0637	1.468	249.532	1.07314	38.138	212.862	0.915437	18.475	232.525	1.17227	42.28	208.72	0.900183	19.136	231.864		13.337	237.663	1.20334	53.498	197.502
14	Y	Y	Y	16.152	234.848	1.0995	6.705	244.295	1.14373	2.047	248.953	1.16554	1.992	249.008	1.1658	4.572	246.428	1.15372	59.337	191.663	0.89732	37.405	213.595	1.28574	64.168	186.832	0.84606	30.174	220.826		6.321	244.679	1.28906	61.188	189.812
15	Y	N	Y	88.791	162.209	0.743655	109.22	141.78	0.649997	98.547	152.453	0.698928	101.203	149.797	0.686752	6.649	244.351	1.12024	24.195	226.805	1.0398	32.876	218.124	1.07736	42.899	208.101	0.9538	32.819	218.181		67.782	183.218	0.96181	60.507	190.493
16	N	N	Y	96.76	154.24	0.742863	112.601	138.399	0.666569	111.219	139.781	0.673225	72.498	178.502	0.859716	67.258	183.742	0.884953	53.695	197.305	0.950277	43.371	207.629	0.931259	50.658	200.342	0.96756	43.941	207.059		86.972	164.028	0.897024	68.142	182.858
17	Y	N	Y	92.07	158.93	0.67616	79.845	171.155	0.72817	74.031	176.969	0.752906	73.949	177.051	0.753255	22.529	228.471	0.972018	26.311	224.689	0.955928	15.952	235.048	1.01683	27.545	223.455	0.948938	15.521	235.479		51.363	199.637	0.963941	43.895	207.105
18	N	N	Y	81.04	169.96	0.729787	26.394	224.606	0.96443	30.658	220.342	0.94612	2.792	248.208	1.06577	3.605	247.395	1.06228	34.217	216.783	0.930839	18.11	232.89	1.14121	27.536	223.464	0.955787	17.199	233.801		15.121	235.879	1.14835	45.594	205.406
19	N	N	Y	82.273	168.727	0.704809	71.614	179.386	0.749334	78.634	172.366	0.72001	104.102	146.898	0.613624	92.795	158.205	0.660856	61.865	189.135	0.790057	11.606	239.394	0.836466	44.798	206.202	0.867613	13.334	237.666		65.993	185.007	0.875085	39.584	211.416
20	N	N	Y	84.076	166.924	0.692751	25.457	225.543	0.936026	28.983	222.017	0.921393	2.297	248.703	1.03214	47.214	203.786	0.845732	50.246	200.754	0.833149	10.042	240.958	1.0151	53.401	197.599	0.835168	14.402	236.598		19.063	231.937	1.1101	42.067	208.933
21	N	N	N	105.005	145.995	0.589236	34.879	216.121	0.872265	77.138	173.862	0.701707	77.457	173.543	0.70042	51.858	199.142	0.803737	37.403	213.597	0.862078	3.23	247.77	0.932326	38.282	212.718	0.863651	4.699	246.301		62.008	188.992	0.84176	26.48	224.52
22	C	C	C	40.386	210.614	0.884992	10.537	240.463	1.01042	9.604	241.396	1.01434	1.789	249.211	1.04718	39.757	211.243	0.887635	77.335	173.665	0.729734	13.016	237.984	1.21638	147.611	103.389	0.434497	13.049	237.951		46.359	204.641	0.964278	38.778	212.222
23	Y	N	Y	125.522	125.478	0.560668	98.245	152.755	0.682548	92.612	158.388	0.707718	86.312	164.688	0.735868	20.275	230.725	1.03094	46.995	204.005	0.911546	27.199	223.801	1.13098	141.495	109.505	0.483613	24.569	226.431		92.058	158.942	0.815824	56.176	194.824
24	Y	Y	N	64.167	186.833	0.818535	22.568	228.432	1.00078	27.048	223.952	0.981157	2.944	248.056	1.08676	42.689	208.311	0.912632	53.303	197.697	0.866131	22.747	228.253	1.05369	109.905	141.095	0.609126	19.365	231.635		42.644	208.356	1.04733	52.059	198.941
25	Y	Y	Y	109.259	141.741	0.601255	72.846	178.154	0.755716	64.45	186.55	0.791331	54.891	196.109	0.83188	11.646	239.354	1.01532	47.418	203.582	0.86358	15.258	235.742	1.17571	130.932	120.068	0.496631	9.235	241.765		69.641	181.359	0.852616	38.291	212.709
26	Y	N	Y	111.85	139.15	0.683653	94.216	156.784	0.77029	67.068	183.932	0.90367	96.174	154.826	0.76067	31.98	219.02	1.07606	60.002	190.998	0.938385	47.461	203.539	1.14671	145.68	105.32	0.515479	46.685	204.315		75.453	175.547	0.969262	69.886	181.114
27	Y	Y	Y	74.344	176.656	0.767182	46.346	204.654	0.888772	35.135	215.865	0.937459	3.73	247.27	1.07385	81.131	169.869	0.737708	53.854	197.146	0.856166	20.734	230.266	0.861641	142.806	108.194	0.466915	19.279	231.721		57.322	193.678	0.951866	47.528	203.472
28	N	N	Y	60.826	190.174	0.778559	24.866	226.134	0.925777	31.453	219.547	0.89881	5.016	245.984	1.00704	4.794	246.206	1.00795	55.951	195.049	0.798517	6.736	244.264	1.26228	137.269	113.731	0.467836	7.9	243.1		35.895	215.105	1.00625	37.232	213.768
29	Y	Y	N	69.699	181.301	0.794542	28.453	222.547	0.975301	61.91	189.09	0.828677	2.876	248.124	1.08739	7.149	243.851	1.06866	25.103	225.897	0.989982	22.817	228.183	1.07948	112.129	138.871	0.606556	22.05	228.95		41.064	209.936	1.06187	53.296	197.704
30	Y	Y	Y	96.972	154.028	0.639532	41.91	209.09	0.868152	85.595	165.405	0.686769	101.932	149.068	0.618937	48.914	202.086	0.839071	37.272	213.728	0.887409	10.155	240.845	0.945529	95.701	155.299	0.643977	9.844	241.156		82.217	168.783	0.794763	38.631	212.369
31	N	N	Y	116.084	134.916	0.56408	67.876	183.124	0.765636	98.781	152.219	0.636423	80.154	170.846	0.714302	16.788	234.212	0.979233	38.174	212.826	0.889819	11.821	239.179	1.10049	122.325	128.675	0.538556	12.074	238.926		82.088	168.912	0.816426	44.108	206.892
