# Supplementary material for: Correction: Clinical Classification of Cancer Cachexia: Phenotypic Correlates in Human Skeletal Muscle
Source: PLoS One. 2024 Dec 2;19(12):e0314953. doi: 10.1371/journal.pone.0314953 (PMC11611210; doi:10.1371/journal.pone.0314953)
Supplement: S7 File — (CSV) [file pone.0314953.s008.csv]

Sample_ID	WBNUM	VAR00001	Cancer_Type	Contol_Patient	AGE	SEX	Pre_illness_stable_weight	Height	Pre_illness_BMI	Weight_at_time_of_biopsy	Weight_loss_at_time_of_biopsy_kg	BMI_at_time_of_biopsy	Percentage_weight_loss	Neoadjuvant_chemo	Muscle_mass_on_CT	Statue_adjusted	IMAT	VAT	SAT	Total_fat_CT	HU	CRP	CRP_YN	Statue_adjusted_muscle_mass	Dead_or_alive	Time_to_death_days	Time_to_death_weeks	Time_to_death_months	WL_5	WL_10	Sarcopenia	Sarcopenia_WL_2	SARC_CRP	FFM	FFMI	BF	RNA	DNA	RNA_DNA_Ratio	Protein_content	Protein_RNA_	Beclin_group	Beclin	Beclin_Dens	ATG5_Group	ATG5	ATG5_Dens	ATG12_Group	ATG12
28		54	OGJ	1	65	f	95.3	1.7	33	90.6	4.7	31.3	4.9	y	107.4	37.16	17.8	160.8	190.9	369.5	20.12	1	0	37.16262976	1	2026	289.4	72.4	0	0	1	1	0	38.28	13.24567474	17.9536	156	346	0.45
36			Gastric	1	73	m	69	1.7	23.9	60.2	8.8	20.8	12.8	n	124	42.91	7.96	47.36	127.9	183.22	47.98	1	0	42.90657439	1	902	128.9	32.2	1	1	1	1	0	43.26	14.96885813	13.18912	175	446	0.39	96.4	0.548571429
37	1	46	Gastric	1	76	f	76.5	1.56	31.4	75	1.5	30.8	2	n	113.5	46.64	23.36	264.1	253.8	541.26	18.2	79	1	46.63872452	1	317	45.3	11.3	0	0	0	0	0	40.11	16.48175542	22.2922						0	1	0.684696626	1	3	0.798765391	1	3
38			CONTROL	0	48	m	66.9	1.63	25.2	66.9	0	25.2	0	-		0						0				0	0					0				0	0	328		99.4
39			Oesophag	1	59	f	69.9	1.6	27.3	77.5	-7.6	30.3	-10.9	y	121.5	47.46	4.9	83.29			42.73	1	0	47.4609375	0	0	0	0	0	0	0	0	0	42.51	16.60546875	14.69818	110	362	0.3	84.4	0.763636364
40	2		Pancreas	1	76	f	69.9	1.53	29.9	63	6.9	26.9	9.9	n	88.75	37.91	6.1	70.3	215	291.4	48.61	5	0	37.91276859	1	339	48.4	12.1	1	0	1	1	0	32.685	13.9625785	14.1526						1	2	0.733903306	0	1	0.624658542	1	2
42	3		Pancreas	1	71	f	58.1	1.7	20.1	48.5	9.6	16.8	16.5	n	76.08	26.33	12.6	82.81	146	241.41	23.12	8	0	26.32525952	1	910	130	32.5	1	1	1	1	0	28.884	9.994463668	14.67802						1	3	0.862544707	0	1	0.727796838	1	3
56			Oesophag	1	83	m	59	1.62	22.5	58.5	0.5	22.3	0.8	n	110.9	42.26	11.89	36.95	108.4	157.24	48.09	1	0	42.25727785	0	0	0	0	0	0	1	0	0	39.33	14.98628258	12.7519	116	179	0.65	141	1.215517241
59	4		Pancreas	1	60	f	69.7	1.53	29.8	69.3	0.4	29.6	0.6	n	101.9	43.53	8.85				44.72	3	0	43.53026614	0	0	0	0	0	0	0	0	0	36.63	15.64782776	0						0	0	0.605444812	0	0	0.591390801	0	1
61			OGJ	1	45	m	75	1.8	23.1	69.4	5.6	21.4	7.5	y	157.2	48.52	0.39	16.21	89.39	105.99	55.58	1	0	48.51851852	0	0	0	0	1	0	1	1	0	53.22	16.42592593	11.88082	112	336	0.33	80.5	0.723214286
70			Oesophag	1	54	m	82.6	1.8	25.5	86	-3.4	26.5	-4.1	y	154.6	47.72	7.07	117.1	202.8	326.97	43.9	3	0	47.71604938	1	846	120.9	30.2	0	0	1	0	0	52.44	16.18518519	16.1182				100.3
71		45	Pancreas	1	69	m	66.7	1.67	23.9	67.2	-0.5	24.1	-0.7	n	130.2	46.69	4.57	46.46	60.97	112	45.79	6	0	46.69	1	534	76.3	19.1	0	0	1	0	0	45.12	16.18	15.9	136	245	0.56	98.4	0.720588235
72	5		CON	0	58	m	110	1.75	35.9	110	0	35.9	0	-		0						0				0	0									0	136	272	0.5	97.6	0.720588235	0	1	0.61694613	0	1	0.576059562	0	1
73			Pancreas	1	65	m	84.9	1.78	26.8	76.8	8.1	24.2	9.5	n	123.6	39.01	12.43	136.2	188.6	337.23	37.35	7	0	39.01022598	1	63	9	2.3	1	0	1	1	0	43.14	13.61570509	16.9204
75	6	2	OGJ	1	55	m	100	1.77	31.9	101.5	-1.5	32.4	-1.5	y	157.1	50.15	11.09	281.4	294.6	587.09	37.75	2	0	50.14523285	1	579	82.7	20.7	0	0	1	0	0	53.19	16.97787992	23.0188	183	561	0.33	117	0.639344262	0	1	0.666919633	0	1	0.652277116	1	2
76	7		Pancreas	1	67	f	68	1.72	23	61	7	20.6	10.3	n	100.2	33.87	18.79	52.88	110.1	181.77	30.62	38	1	33.86965928	1	549	78.4	19.6	1	1	1	1	1	36.12	12.20930233	13.42096	117	419	0.28	83.1	0.709401709	1	3	0.834606768	1	2	0.883346987	1	3
77			Oesophag	1	75	m	88	1.8	27.2	79	9	24.4	10.2	y	145.8	45	18.21	134.3	143.1	295.61	34.55	2	0	45	1	327	46.7	11.7	1	1	1	1	0	49.8	15.37037037	16.8406	134	323	0.41	88.1	0.656716418
78		39	Oesophag	1	70	m	78	1.8	24.1	79.5	-1.5	24.5	-1.9	y	146.8	45.31	11.27	222.5	177.8	411.57	35.97	2	0	45.30864198	1	432	61.7	15.4	0	0	1	0	0	50.1	15.46296296	20.545
79		20	Oesophag	1	80	m	68	1.72	23	67.4	0.6	22.8	0.9	n	129.1	43.64	7.43	114.8	99.83	222.06	33.91	22	1	43.63845322	1	784	112	28	0	0	1	0	0	44.79	15.13994051	16.0216	46.4	317	0.15	89.7	1.939655172
80			CON	0	45	f	63.5	1.5	28.2	63.5	0	28.2	0	-		0						0		0		0	0									0	86	369	0.23	73.2	0.848837209
81	8	15	Pancreas	1	74	m	83.5	1.65	30.7	84	-0.5	30.9	-0.6	?	131.2	48.19	17.51	321.9			27.16	3	0	48.19100092	1	327	46.7	11.7	0	0	1	0	0	45.42	16.68319559	24.7198	147	385	0.38	103.6	0.707482993	1	3	0.792698869	1	2	0.830316309	0	2
83	9	8	Pancreas	1	68	m	70.8	1.82	21.4	68.6	2.2	20.7	3.1	n	118.5	35.77	19.37	37.01	84.41	140.79	33.2	172	1	35.7746649	1	183	26.1	6.5	0	0	1	1	1	41.61	12.56188866	12.75442	124	479	0.26	83.5	0.677419355	1	3	0.854637103	1	2	0.659675295	0	2
85	10		Con	0	36	f	56	1.68	19.8	56	0	19.8	0	-		0						0		0		0	0									0						1	2	0.715951549	0	1	0.725318458	0	2
86	11		OGJ	1	69	m	103.5	1.75	33.8	102.1	1.4	33.3	1.4	y	156.5	51.1	17.64	253.1	200.4	471.14	34.51	10	1	51.10204082	1	26	3.7	0.9	0	0	1	0	0	53.01	17.30938776	21.8302	100	145	0.69	87.1	0.87	1	3	0.911521776	1	3	0.879781732	1	3
87	12	10	OGJ	1	72	m	85.3	1.9	23.6	84.5	0.8	23.4	0.9	n	140.5	38.92	43.79	196.9	173.6	414.29	34.57	10	1	38.91966759	1	180	25.7	6.4	0	0	1	0	0	48.21	13.35457064	19.4698						1	3	0.910675291	1	3	0.910212083	1	3
88		13	Oesophag	1	82	m	80.7	1.74	26.7	77.6	3.1	25.6	3.8	n	140.9	46.54	21.92	55.87	99.56	177.35	32.8	1	0	46.53851235	1	324	46.3	11.6	0	0	1	1	0	48.33	15.96313912	13.54654	91.7	177	0.52	83.2	0.905125409
89	13		Pancreas	1	67	m	85.7	1.8	26.5	76.6	9.1	23.6	10.6	n	133.9	41.33	11.96	184.8	141.9	338.66	41.15	18	1	41.32716049	1	306	43.7	10.9	1	1	1	1	1	46.23	14.26851852	18.9616	101	263	0.38	78	0.772277228	1	3	0.923044834	1	3	0.869343081	1	3
91	14	19	Oesophag	1	68	m	82.5	1.69	28.9	73.9	8.6	25.9	10.4	y	115.6	40.47	4.39	199.7	128	332.09	42.84	3	0	40.47477329	1	170	24.3	6.1	1	1	1	1	0	40.74	14.26420644	19.5874	54.5	158	0.35	71.1	1.302752294	1	3	1.099501393	1	3	1.143729956	1	3
92		4	Oesophag	1	74	m	82.5	1.7	28.5	86	-3.5	29.8	-4.2	y	145	50.17	22.06	244.1	167.7	433.86	29.91	14	1	50.17301038	0	1401	200.1	50	0	0	1	0	0	49.56	17.14878893	21.4522
93	15		Oesophag	1	61	m	95.2	1.73	31.8	89.1	6.1	29.8	6.4	y	174.8	58.4	13.3	292.4	80.38	386.08	33.11	1	0	58.40489158	1	1360	194.3	48.6	1	0	0	0	0	58.5	19.54625948	23.4808	137	544	0.25	73.7	0.540145985	0	1	0.743654985	0	1	0.649997249	0	1
94	16		Oesophag	1	66	m	137.6	1.77	43.9	133	4.6	42.5	3.3	y	204.9	65.4	45.99	397.7	524	967.69	36.16	4	0	65.40266207	0	1386	198	49.5	0	0	0	0	0	67.53	21.55510869	27.9034	163	453	0.36	94.3	0.576687117	0	1	0.742863473	0	1	0.666568736	0	1
95	17	50	Gastric	1	59	m	101.8	1.88	28.8	94	7.8	26.6	7.7	y	133.5	37.77	7	206.6	123.7	337.3	40.5	1	0	37.77161612	1	119	17	4.3	1	0	1	1	0	46.11	13.04606157	19.8772	193	605	0.32	76.3	0.393782383	0	1	0.676159763	0	1	0.728170416	0	1
96	18		Gastric	1	58	m	60.3	1.72	20.4	59.5	0.8	20.1	1.3	y	129.1	43.64	4.82	49.84	44.03	98.69	51.41	1	0	43.63845322	0	1345	192.1	48	0	0	1	0	0	44.79	15.13994051	13.29328	93	155	0.6	92.3	0.989247312	0	1	0.729786595	1	3	0.964429559	1	2
97	19		Oesophag	1	56	m	82.5	1.74	27.2	81.9	0.6	27.1	0.7	n	167.7	55.39	12.35	108.9	150.4	271.65	53.8	6	0	55.39040824	0	1344	192	48	0	0	0	0	0	56.37	18.61870789	15.7738	159	165	0.96	108.1	0.679245283	1	2	0.704808809			0.749333734	0	1
98	20		Oesophag	1	43	m	122.5	1.75	40	121.7	0.8	39.7	0.7	y	235.3	76.83	14.67	338.6	395.4	748.67	46.09	3	0	76.83265306	1	434	62	15.5	0	0	0	0	0	76.65	25.02857143	25.4212	148	124	1.19	127.5	0.864864865	1	2	0.692751434	1	3	0.936026195	0	2
100	21	12	Pancreas	1	70	m	109.3	1.79	34.1	105.5	3.8	32.9	3.5	n	181.1	56.52	36.77	603.4	207.3	847.47	24.91	28	1	56.52133204	0	0	0	0	0	0	1	1	0	60.39	18.84772635	36.5428	146	270	0.54	83.2	0.568493151	0	1	0.589235985	0	1	0.8722646	0	1
101	22		Con	0	74	f	71	1.69	24.9	71	0	24.9	0	-		0						0		0		0	0									0	109	338	0.32	87.4		1	3	0.884992268	1	3	1.010416667	1	3
103	23	6	Pancreas	1	44	f	68.9	1.69	24.1	65	3.9	22.8	5.7	n	118.4	41.46	3.36	39.05	154.8	197.21	49.68	3	0	41.45513112	1	899	128.4	32.1	1	0	0	0	0	41.58	14.55831378	12.8401	126	807	0.16	96.5	0.76984127	0	1	0.560667736	0	1	0.682548335	0	1
104	24	24	Pancreas	1	59	f	75.2	1.66	27.3	56.4	18.8	20.5	25	n	118.2	42.89	12.63	22.73	143.5	178.86	35.66	36	1	42.89446944	0	0	0	0	1	1	0	0	0	41.52	15.06749891	12.15466	141	886	0.16	89.4	0.631205674	1	3	0.818534696	1	3	1.000784218	1	3
106	25		Pancreas	1	59	m	120.6	1.74	39.8	92.4	28.2	30.5	23.4	?	134.3	44.36	4.31	231.3	254.6	490.21	44.76	1	0	44.35856784	1	740	105.7	26.4	1	1	1	1	0	46.35	15.30915577	20.9146	157	417	0.38	93.2	0.592356688	0	1	0.601254762	0	1	0.755715995	0	1
108	26	38	Pancreas	1	63	f	57.2	1.53	24.4	52.4	4.8	22.4	8.4	?	86.86	37.11	15.07	37.01	109.9	161.98	29.82	1	0	37.10538682	0	1180	168.6	42.1	1	0	1	1	0	32.118	13.72036396	12.75442	122	398	0.31	93.1	0.762295082	0	1	0.683652764	0	1	0.770289723	0	1
109	27	34	Pancreas	1	67	m	101.6	1.7	35.2	91.3	10.3	31.6	10.1	n	159.2	55.09	25.46	187.5	356.3	569.26	28.47	1	0	55.08650519	1	611	87.3	21.8	1	1	0	0	0	53.82	18.62283737	19.075	181	239	0.76	78.1	0.430939227	1	2	0.767182302	1	3	0.888772116	1	2
111	28		Gastric	1	60	m	60.3	1.65	22.1	59.6	0.7	21.9	1.2	y	114.1	41.91	4.54	145.5	56.36	206.4	44.28	1	0	41.91000918	0	1156	165.1	41.3	0	0	1	0	0	40.29	14.79889807	17.311	138	133	1.03	88.3	0.637681159	1	2	0.778559264	1	3	0.925777028	1	2
112	29		Duodenum	1	54	m	79.4	1.73	26.5	65.5	13.9	21.9	17.5	n	158.3	52.89	2.4	39.78	36.48	78.66	53.53	85	1	52.89184403	0	1146	163.7	40.9	1	1	1	1	1	53.55	17.89234522	12.87076	77	180	0.43	94.8	1.233766234	1	2	0.7945421	1	3	0.975300526	0	1
114	30		Oesophag	1	63	f	85.7	1.75	28	71.8	13.9	23.4	16.2	y	115.5	37.71	13.12	119.8	142.2	275.12	37.86	5	0	37.71428571	1	464	66.3	16.6	1	1	1	1	0	40.71	13.29306122	16.2316	152	451	0.34	89.2	0.585526316	1	2	0.639531649	1	3	0.868151716	0	1
115	31		Pancreas	1	76	m	73	1.73	24.4	72.4	0.6	24.2	0.8	n	111.7	37.32	24.09	93.71	100.4	218.2	31.44	4	0	37.32166126	1	355	50.7	12.7	0	0	1	0	0	39.57	13.22129039	15.13582	148	248	0.6	82.9	0.560810811	0	1	0.564079622	1	2	0.765635779	0	1
[truncated: 41 more columns]
